# Supplementary material for: A Mixed-Methods Formative Evaluation of a Dementia-Friendly Congregation Program for Black Churches
Source: Int J Environ Res Public Health. 2022 Apr 8;19(8):4498. doi: 10.3390/ijerph19084498 (PMC9028238; doi:10.3390/ijerph19084498)
Supplement: Supplementary file 1 [file ijerph-19-04498-s001.zip]

Archive with 1 entries (1 files):
- ijerph-1654159-supplementary.pdf
